# Supplementary material for: The subthalamic nucleus-ventral pallidum projection targeting cholinergic circuits modulates chronic pain
Source: PLoS Biol. 2026 Aug 3;24(8):e3003923. doi: 10.1371/journal.pbio.3003923 (PMC13432146; doi:10.1371/journal.pbio.3003923)
Supplement: S1 Data — (XLSX) [file pbio.3003923.s021.xlsx]

## Sheet: Fig 1
Fig 1c	Fig 1C	CaMKII	eYFP+CaMKII			Fig 1E	ChAT	mCherry+ChAT			Fig 1F	Mouse #	contraleral			ipsilateral				Fig 1G	Mouse #	contraleral			ipsilateral				Fig 1H	Mouse #	contraleral			ipsilateral				Fig 1I	Mouse #	contraleral			ipsilateral				Fig 1K		contralateral
section1		219	197	0.899543		section1	35	29	0.828571		PWT		baseline	Light	Light+CNO	baseline	Light	Light+CNO		PWT		baseline	Light	Light+CNO	baseline	Light	Light+CNO		PWL		baseline	Light	Light+CNO	baseline	Light	Light+CNO		PWL		baseline	Light	Light+CNO	baseline	Light	Light+CNO		ChAT-neurons	slice #	baseline
section2		227	208	0.9163		section2	48	38	0.791667		STN-ChR2-VP	1	1.503	0.092	1.033	1.124	0.24	0.814		STN-eYFP-VP	1	1.033	1.571	0.814	1.571	1.033	1.221		STN-ChR2-VP	1	12.42	10.9033	13.2867	12.74	11.5233	12.1233		STN-eYFP-VP	1	9.97	11.87	12.94	14.76	12.7	13.4		cfos(+) (%)	1	2.778
section3		132	98	0.742424		section3	56	48	0.857143			2	1.573	0.312	1.033	1.196	0.46	1.124			2	1.602	1.602	1.033	1.31	1.196	0.814			2	9.63	11.7867	12.6033	13.87	11.1467	11.3767			2	11.99	10.81	12.05	12.51	11.98	11.9			2	0
section4		198	160	0.808081		section4	37	35	0.945946			3	1.033	0.361	0.814	2.184	0.361	1.571			3	1.257	1.507	1.221	1.503	1.033	1.602			3	15.85	11.8367	13.9267	9.509	10.0067	15.7			3	12.28	9.44	12.14	10.95	15.18	10.48			3	3.704
section5		167	143	0.856287		section5	52	45	0.865385			4	1.503	0.24	0.662	1.865	0.361	0.943			4	1.033	1.033	1.602	1.033	1.033	1.503			4	11.86	13.41	12.92	12.045	10.0267	13.7733			4	11.84	12.34	11.28	9.26	12.07	13.17			4	5.882
section6		175	168	0.96		section6	43	36	0.837209			5	2.184	0.24	1.033	1.033	0.46	1.033			5	1.166	1.124	1.602	2.184	2.184	2.184			5	11.05	11.3233	14.3533	14.7033	11.5433	12.64			5	12.59	16.21	9.39	12.87	11.22	13.36			5	0
section7		155	148	0.954839		section7	24	16	0.666667			6	1.033	0.24	1.487	1.033	0.401	0.814			6	1.221	1.033	1.571	0.943	1.033	0.839			6	11.17	12.4567	10.7633	12.8	10.6167	10.57			6	12.14	11.85	11.38	11.18	12.34	11.34			6	4.545
section8		99	74	0.747475		section8	17	11	0.647059			7	1.602	0.18	1.124	1.503	0.583	0.814			7	1.602	1.602	0.814	1.033	1.065	0.814			7	14.1067	7.13	10.3267	11.5167	8.70667	10.9433			7	13.43	11.85	12.35	12.28	14.73	13.73			7	0
												Mean	1.49014	0.237857	1.02657	1.41971	0.409429	1.01614			8	1.257	1.571	1.033	1.487	1.033	1.257			Mean	12.2981	11.2638	12.5971	12.4549	10.51	12.4467			8	10.49	12.01	14.41	11.35	14.31	11.81			8	4
												SEM	0.391387	0.0868877	0.258105	0.452021	0.107012	0.273166			Mean	1.27137	1.38037	1.21125	1.383	1.20125	1.27925			SEM	2.08338	1.99384	1.52477	1.68251	1.02064	1.79875			Mean	11.8413	12.0475	11.9925	11.895	13.0663	12.3988			9	6.061
																					SEM	0.22243	0.265656	0.341017	0.404632	0.401057	0.478603												SEM	1.11587	1.92181	1.44176	1.61819	1.4651	1.17665			10	3.333
																																																11	8
																																																12	4.545
																																																Mean	3.57067
																																																SEM	2.56192
[truncated: 57 more columns]

## Sheet: Fig 2
Fig 2C	hm4di	merge			Fig 2E	Gcamp6s	merge			Fig 2J	navie-saline	sni-saline	navie-cno	sni-cno	eyfp		Fig 2O	navie-saline	sni-saline	navie-cno	sni-cno	eyfp		Fig 2T	navie-saline	sni-saline	navie-cno	sni-cno	eyfp
section1	80	79	0.9875		section1	12	10	0.833333		Peak(Z-Score)	15.3494	19.1759	4.55973	7.1109	2.35976		Peak(Z-Score)	10.4237	14.8578	5.7572	12.5419	1.73969		Peak(Z-Score)	4.47787	4.59956	7.47366	5.01766	1.57927
section2	250	237	0.948		section2	21	19	0.904762			12.8885	19.0596	6.57584	11.0078	2.42673			12.2932	15.153	4.86774	7.21295	2.16252			4.47787	2.20927	6.64532	3.65576	1.89245
section3	196	161	0.821429		section3	11	10	0.909091			11.4955	20.0519	5.19651	16.8247	1.73184			10.3024	20.059	9.83547	7.82378	2.78711			2.04489	4.36831	7.73974	1.54397	2.2327
section4	177	159	0.898305		section4	18	13	0.722222			12.8523	25.4047	6.14973	7.9937	1.19601			14.2608	18.5685	5.70798	6.27547	1.92765			11.8348	3.29581	14.7694	3.73212	3.26285
section5	99	74	0.747475		section5	33	26	0.787879			17.1465	27.092	6.75524	12.4343	2.85721			13.6617	18.0863	4.85334	4.56009	2.52482			3.21088	2.47555	5.65087	10.301	2.97567
section6	110	98	0.890909		section6	39	33	0.846154			15.9119	18.6397	5.72279	11.5803	3.09352			13.4611	24.9556	5.5759	13.2394	2.0782			3.21088	10.2117	9.42356	6.33506	4.49334
			0.88227					0.833907			16.3003	19.0055	7.91787	3.52296	2.79451			14.0303	22.985	6.35523	5.48539	1.73851			5.62863	4.39716	19.3602	5.57059	1.53308
											14.1248	16.943	6.82392	12.7132	2.2782			12.7314	22.227	6.32228	8.17593	2.2782			18.1258	1.83979	15.0847	6.99705	2.55505
											17.1563	15.3331	8.71241	4.31771	2.65637			14.0555	17.8133	5.43053	13.039	2.65637			3.54528	7.04268	10.2576	8.22351	2.08894
											16.5767	19.6244	7.73899	11.9264	2.65637			13.5123	13.4453	5.12095	4.93174	2.65637			6.41941	7.77829	8.7149	3.36225	4.16457
											13.331	17.3334	7.03144	11.2879	2.08482			14.0113	15.5877	8.32229	2.2037	2.34396			8.44408	7.2891	5.21336	5.45918	2.22083
											13.2723	28.9225	5.95978	10.6507	0.991663			13.6967	21.8033	4.5234	8.92335	1.54401			8.79839	9.57264	10.8822	4.82699	2.51368
											14.5203	17.9477	8.27652	11.3329	2.98684			16.368	21.3888	10.2413	10.8034	2.7408			10.9888	7.79658	2.9689	4.26256	3.48822
											12.2506	28.5853	7.4033	2.95203	3.1689			16.7922	24.3597	9.98592	6.37002	2.51917			10.4266	8.28597	4.36792	5.7156	2.32472
											7.66804	18.1424	8.16325	3.35755	2.45126			9.80429	18.8646	4.40234	12.2165	1.62938			2.78929	8.82817	3.01658	5.81638	2.16629
											12.1335	37.0104	7.47437	12.6384	2.03581			11.3329	23.8306	7.95546	4.905	2.07228			4.23261	7.8232	3.4688	6.20111	4.00069
											8.06099	24.1557	5.42528	8.01616	2.49343			8.59863	16.6882	7.57489	5.77521	2.58664			3.66533	7.31406	3.2102	6.62021	4.67589
											8.15036	23.9743	7.16917	5.18755	1.66237			7.51749	18.7817	8.17545	15.1946	1.31019			7.44658	3.2381	3.71567	8.00428	3.51829
											9.32348	37.7156	6.83682	7.06821	1.8485			4.61906	16.7364	8.72492	9.66291	1.25879			3.25132	14.7957	2.60744	7.35896	2.46342
											9.05	38.2044	6.37131	3.22058	2.28673			11.4887	20.0189	9.3506	6.44593	1.88924			8.34904	9.0695	5.83741	3.9157	2.75229

## Sheet: Fig 3
Fig 3D	Mouse #	contraleral			ipsilateral				Fig 3E	Mouse #	contraleral			ipsilateral				Fig 3F	Mouse #	contraleral			ipsilateral				Fig 3G	Mouse #	contraleral			ipsilateral				Fig 3H	Mouse #	contraleral			ipsilateral				Fig 3I	Mouse #	contraleral
PWT		baseline	CNO	CNO+DHBE	baseline	CNO	CNO+DHBE		PWT		baseline	CNO	CNO+DHBE	baseline	CNO	CNO+DHBE		PWL		baseline	CNO	CNO+DHBE	baseline	CNO	CNO+DHBE		PWT		baseline	CNO	CNO+DHBE	baseline	CNO	CNO+DHBE		PWT		baseline	CNO	CNO+MLA	baseline	CNO	CNO+MLA		PWT		baseline	CNO	CNO+MLA
STN-VP-hm3dq	1	0.991	0.532	0.943	1.932	0.224	1.257		STN-VP-mcherry	1	1.065	0.814	0.943	1.932	1.033	0.943		STN-VP-hm3dq	1	14.5533	11.4133	12.44	12.23	10.95	13.59		STN-VP-mcherry	1	11.63	14.33	14.7433	14.1567	12.53	12.42		STN-VP-hm3dq	1	0.991	0.532	1.065	1.932	0.224	1.602		STN-VP-mcherry	1	1.065	0.814	1.065
	2	1.571	0.284	1.065	1.257	0.613	1.221			2	0.839	1.221	1.602	0.943	0.814	1.602			2	11.2867	14.1333	14.2933	13.85	11.48	13.7133			2	14.8633	12.2367	13.54	13.52	12.5567	13.8033			2	1.571	0.284	0.943	1.257	0.613	0.943			2	0.839	1.221	0.943
	3	1.571	0.414	1.602	1.221	0.387	1.257			3	1.932	1.571	1.257	1.221	1.31	1.602			3	16.15	8.36333	14.2467	13.9333	11.1833	15.0167			3	12.15	11.9167	12.86	10.7767	11.7167	11.4833			3	1.571	0.414	1.221	1.221	0.387	1.605			3	1.932	1.571	1.257
	4	0.814	0.532	1.065	1.503	0.904	0.662			4	0.943	1.065	1.426	1.257	0.839	1.221			4	12.3267	11.11	14.3233	13.88	12.06	14.24			4	13.8	14.38	11.7333	11.9733	11.8767	12.9133			4	0.814	0.532	1.602	1.503	0.904	0.856			4	0.943	1.065	1.065
	5	0.856	0.703	1.221	1.257	0.74	0.662			5	0.839	1.065	1.426	0.904	1.257	1.257			5	14.1933	9.88667	12.0833	13.6467	13.9	13.6967			5	10.6967	13.6	12.3067	12.6433	10.92	10.9533			5	0.856	0.703	0.839	1.257	0.74	0.662			5	0.839	1.065	0.991
	6	1.221	0.74	0.943	0.839	1.065	0.839			6	0.943	0.703	1.065	1.065	1.602	1.571			6	12.5467	13.8867	13.1567	12.06	12.3467	13.5467			6	11.8533	13.3433	15.63	10.97	11.82	12.1067			6	1.221	0.74	1.257	0.839	1.065	1.257			6	0.943	0.703	1.257
	7	1.602	0.483	0.839	0.74	0.123	0.662			7	1.932	1.602	1.932	2.184	1.571	1.487			7	14.7867	9.49667	12.36	11.6567	10.49	12.2233			7	12.03	13.2733	13.6833	13.9567	14.34	12.0833			7	1.602	0.483	0.613	0.74	0.123	0.483			7	1.932	1.602	0.991
	8	0.662	0.301	1.571	1.571	0.284	1.571			8	1.602	1.221	1.065	1.571	1.257	1.221			8	11.5467	11.67	11.9367	11.9467	11.8867	10.81			8	13.6533	11.24	12.5133	13.83	12.3667	13.0733			8	0.662	0.301	0.904	1.571	0.284	0.74			8	1.602	1.221	1.571
	9	1.257	0.123	1.257	0.943	0.532	1.065												9	14.7733	8.37	15.93	13.86	10.82	14.24												9	1.257	0.123	1.221	0.943	0.532	0.662
	10	1.221	0.613	0.74	0.814	0.381	0.74												10	13.0567	10.1433	12.1667	13.2933	11.57	12.7												10	1.221	0.613	1.257	0.814	0.381	1.221
[truncated: 19 more columns]

## Sheet: Fig 4
contralateral	Fig 4E					contralateral	Fig 4F					ipsilateral	Fig 4I					ipsilateral	Fig 4J					VP-ACh	Fig 4M				VP-ChAT	Fig 4O		sham		SNI				VP-ChAT	Fig 4P						VP-Vglut2	Fig 4R
peak z-socre	sham-ach	sni-ach	sham-eyfp	sni-eyfp		AUC	sham-ach	sni-ach	sham-eyfp	sni-eyfp		peak z-socre	sham-ach	sni-ach	sham-eyfp	sni-eyfp		AUC	sham-ach	sni-ach	sham-eyfp	sni-eyfp		Puff ACh	chat	vglut2	GABA		Currents		mean	SEM	n	mean	SEM	n		Currents	sham-40pA	SNI-40pA	0	sham-160pA	SNI-160pA		Currents			sham
	8.47	12.28	3.65066	3.96788			1262.38	758.698	82.7775	105.527			11.37	11.6	3.5497	2.85201			2029.87	491.892	150.649	99.9999			72.23	161	48.2			0	1.39333	0.674914	15	3.56933	0.853673	15			10.33	27.09		13.2	43.82				mean	SEM	n
	9.5	14.76	3.96373	2.78853			741.983	979.881	841.73	99.2945			10.6	16.64	2.74148	2.20205			1572.31	1358.25	95.6411	179.362			121.667	35.4	142.8			20	6.662	1.47692	15	16.0307	1.95801	15			10.8	20.53		22.08	53.56			0	4.36313	1.57326	16
	10.77	11.91	3.13502	2.80351			1376.53	1093.8	416.976	200.01			10.8	15.78	2.86247	4.54386			1352.87	1084.41	265.111	89.2578			95.5	21.2	39.1			40	10.7407	2.16564	15	28.6061	2.82979	15			10.56	30.79		31.59	96.22			20	19.16	2.50828	16
	10.67	10.15	2.88734	2.72318			1343.56	1262.26	391.727	169.815			9.9	13.04	2.97728	3.26749			990.226	444.472	99.5071	109.401			147.667	65.9	161.1			60	15.6913	2.78453	15	40.404	3.8696	15			11.25	32.452		33.25	90.79			40	32.315	3.21664	16
	7.86	7.44027	2.35242	3.1419			2117.53	1032.04	147.699	164.709			11.39	11.55	2.8937	2.73513			1572.78	475.813	178.157	153.419			79.5	30	67.1			80	21.1013	3.28163	15	50.7807	4.40144	15			13.07	32.94		44.28	81.73			60	48.3588	4.94595	16
	9.66	30.96	1.93612	3.39086			1018.18	806.651	235.736	634.511			9.28	11.79	2.97857	3.82332			1145.94	404.868	104.769	382.366			149.5	45.2	51.3			100	25.118	3.78635	15	58.4401	4.11454	15			2.46	57.71		23.02	115.66			80	60.8775	6.47393	16
	10.51	16.27	2.50917	3.14148			359.229	676.945	231.49	149.985			9.93	14.66	3.31144	2.8631			519.569	834.173	258.115	210.103			62.5	21.7	57.4			120	32.062	4.24924	15	65.8607	4.32738	15			0	36.79		67.02	82.81			100	69.504	7.04618	16
	9.69	14.31	2.69797	3.72836			513.462	3088.95	178.852	94.1298			7.01	15.85	2.99631	2.53986			290.143	853.595	315.26	624.093			36	76.42	72.8			140	36.832	5.00201	15	72.536	4.46421	15			15.56	11		43.53	51.78			120	77.3194	7.70043	16
	14.3	12	3.64907	4.12827			498.777	2553.34	340.605	692.581			12.5	14.41	3.65281	3.70214			476.555	1771.93	655.505	482.637			108.5	54.3	71.4			160	38.2567	6.03053	15	79.2713	5.35467	15			7.33	15.09		25.58	58.78			140	85.5263	7.95121	16
	7.46	14.96	2.11766	2.49374			899.099	3043.76	353.995	360.59			9	21.81	2.45396	2.60933			389.356	1605.18	176.611	457.329			63.46	37.8	88.5			180	42.8753	6.68359	15	88.6633	7.60299	15			20.36	35.27		21.49	91.7			160	95.1462	8.21503	16
	9.11	10.89					440.483	1377.4					6.22	22.79					247.565	3855.32					229.5	111.1	140.4			200	49.414	7.24553	15	89.494	6.53506	15			21.49	21.91		29.26	76.72			180	100.77	8.6068	16
	7.8	14.35					523.901	1473.45					10.61	14.12					727.999	1654.54					158.5	60.4	85.4												0	30.19		26.37	86.15			200	100.836	9.26552	16
	10.08	11.86					392.847	1969.71					7.52	29.75					528.053	2052.31					106.333	44.6	124.5												0	20.09		23.76	84.87
	6.45	12.27					682.611	646.007					5.64	12.68					233.352	717.525					80.5167	26.9	51.9												28.61	27.07		71.21	67.26
	9.06	14.24					374.556	3886.38					7.05	14.9					404.042	993.064					64	33.6	58												9.29	30.17		98.21	107.22
	5.48045	11.16					364.182	1986.69					6.49	20.4					280.443	1592.02					48.03	26.2	148.9
	6.58952	15.37					571.132	2385.2					6.77	12.63					1122.16	880.062					45.35	57.7	70.8
	8.77	11.14					298.869	780.25					7.4	11					611.868	396.595					136	81.3	157
	10.1273	10.76					440.203	905.918					10.37	14.5					574.5	2057.63
	7.4	15.97					678.455	1596.31					10.41	16.31					400.544	1662.9
	7.28	17.48					319.353	697.473					9.12507	16.63					468.708	3088.92
	9.5	20.97					398.24	1275.07					10.28	15.14					1286.47	1718.06
	9.22	13.99					592.056	2891.82					8.62	13.33					1179.06	1668.69
	8.58	16.89					628.273	625.192					6.1	16.68					794.403	3241.78
	8.76	14.41					542.161	849.709					9.87	17.02					811.194	2057.21
	9.95	21.24					770.018	4818.52					7.62	12.65					521.765	1467.6
	9.57	12.04					566.352	1637.27					7.81	13.69					465.262	1967.3
	7.38	11.71					1265.38	1221.46					7.35	15.54					536.201	895.147
	7.13	13.52					663.655	943.762					8.65	14.24					769.995	751.781
													10.79	10.61					690.039	520.786
[truncated: 19 more columns]

## Sheet: Fig 5
Fig 5A											Fig 5C						Fig 5D						Fig 5E						Fig 5F						Fig 5G						Fig 5H						Fig 5I	Sham
	chat			GABA			vglut2				Contra-baseline	Contra-RJR	0	Ipsi-baseline	Ipsi-RJR		Contra-baseline	Contra-RJR	0	Ipsi-baseline	Ipsi-RJR		Contra-baseline	Contra-PNU	0	Ipsi-baseline	Ipsi-PNU		Contra-baseline	Contra-PNU	0	Ipsi-baseline	Ipsi-PNU		Contra-baseline	Contra-saline	0	Ipsi-baseline	Ipsi-saline		Contra-baseline	Contra-saline	0	Ipsi-baseline	Ipsi-saline		folds of Gapdh	a4	a7
folds of Gapdh	mean	SEM	n	mean	SEM	n	mean	SEM	n		0.943	0.662		1.602	0.559		13.85	6.57333		15.065	9.18333		1.865	1.722		1.865	1.503		13.85	12.6633		15.065	9.35		1.033	1.602		1.033	1.257		13.85	13.63		15.065	10.9033		VP-ChAT	2.10695	2.51013
a2	0.0262806	0.025767	7	0.00275943	0.00265975	7	0.000146275	0.000139251	7		1.932	0.613		0.814	0.703		14.0067	5.32		10.68	7.51		1.932	1.257		1.932	0.74		14.0067	5.77		10.68	11.5267		1.033	1.503		2.184	1.932		14.0067	12.8667		10.68	13.39			0.479551	0.429798
a3	0.0356141	0.0271869	7	0.0256988	0.0256837	7	0.152544	0.0833826	7		1.035	0.671		1.487	0.414		10.91	6.81667		9.77333	6.19		1.124	0.381		1.932	1.301		10.91	7.71		9.77333	14.3833		1.065	1.3		1.503	1.3		10.91	10.7133		9.77333	11.28			1.84915	2.52539
a4	0.69957	0.204198	6	3.04419	1.26591	6	1.85206	1.15988	6		1.487	0.662		0.839	0.493		11.3	5.79333		8.6	8.35667		1.932	1.124		1.035	0.603		11.3	5.69		8.6	11.36		1.932	1.932		1.196	1.033		11.3	14.09		8.6	15.81			0.856347	0.558669
a5	0.00308749	0.00295725	7	0.00677632	0.00348984	7	0.0011827	0.0011827	7		1.602	0.532		1.602	0.74		12.1033	9.32		11.6267	8.29667		1.932	0.904		1.487	1.166		12.1033	14.77		11.6267	11.58		1.033	1.31		1.033	1.065		12.1033	10.7367		11.6267	12.2533			1.93715	0.158516
a6	0	0	7	0	0	7	2.31429e-05	2.31429e-05	7		1.221	0.395		1.124	0.613		9.79	6.37		12.51	9.24		1.602	1.033		0.839	0.943		9.79	5.64667		12.51	6.44333		1.31	1.033		1.426	1.932		9.79	13.2733		12.51	12.7967			0.875233	3.99577
a7	2.2025	0.723034	6	2.36647	0.891296	6	0.87093	0.416179	7		1.571	0.532		1.301	0.74		11.3933	6.65333		15.2433	7.1		0.8322	0.622		1.301	0.622		11.3933	10.15		15.2433	12.56		1.602	1.932		1.602	1.065		11.3933	11.4867		15.2433	10.49			0.36864	1.03724
b2	0	0	7	0	0	7	0.000345143	0.00021683	7		1.033	0.381		1.301	0.74		16.57	6.82667		14.2333	7.91667		1.301	0.832		1.602	1.124		16.57	14.2567		14.2333	10.2733		1.124	1.065		1.124	2.184		16.57	14.6167		14.2333	14.41
b3	0.659189	0.483941	7	0.224743	0.0941155	7	0.127759	0.044518	7
b4	0.162708	0.0422734	7	0.219416	0.082891	7	0.430695	0.242801	7
M1	0.00453986	0.00404893	7	0.00687586	0.00677919	7	0.00664086	0.00555492	7
M2	0.060071	0.0312589	6	0.166924	0.0676806	6	0.298623	0.133789	6
M3	0.121489	0.0488597	6	0.20802	0.0683636	6	1.17186	1.07128	6
M4	0.000964368	0.000801047	6	0.417506	0.254268	7	1.48809	1.46692	6
M5	0.124828	0.0551263	7	0.129512	0.0792579	7	0.484405	0.243798	7
[truncated: 27 more columns]

## Sheet: Fig 6
Fig 6C	shRNA	shRNA+GABA			Fig 6D	ScrRNA		shRNA			Fig 6E		shRNA(a4)-L			shRNA(scramble)-L			shRNA(a4)-R			shRNA(scramble)-R			Fig 6F		shRNA(a4)-L			shRNA(scramble)-L			shRNA(a4)-R			shRNA(scramble)-R			Fig 6G	mouse#	scrRNA-saline	scrRNA-RJR	shRNA-saline	shRNA-RJR		Fig 6H	mouse#	scrRNA-saline	scrRNA-RJR
section1	304	258	0.848684		folds of Gapdh	a4	a7	a4	a7		PWT	mean	SEM	n	mean	SEM	n	mean	SEM	n	mean	SEM	n		PWL	mean	SEM	n	mean	SEM	n	mean	SEM	n	mean	SEM	n		PWT	1	1.503	0.46	0.943	1.065		PWT	1	1.884	0.46
section2	278	254	0.913669		Vgat-sham	2.29325	4.1894	0.028084	0.066758		0	1.14425	0.126223	8	1.08825	0.093285	8	1.59025	0.117328	8	1.44375	0.153186	8		0	12.8662	0.91191	8	13.4238	0.41894	8	13.3683	0.666156	8	12.9225	0.588869	8		VP-Contralateral	2	2.184	0.24	0.74	0.832		VP-Ipsilateral	2	1.571	0.24
section3	344	315	0.915698			0.798376	2.91307	0.034234	0.493564		3	1.44725	0.133944	8	1.18912	0.111999	8	1.24625	0.17465	8	1.40013	0.154433	8		3	12.7617	0.969506	8	15.0237	0.43697	8	13.2096	1.00071	8	14.4087	0.429033	8			3	0.814	0.361	0.483	0.662			3	1.932	0.409
section4	309	280	0.906149			5.68706	1.59275	0.080442	0.584715		7	1.1115	0.10801	8	1.40013	0.105581	8	1.32038	0.210074	8	1.28313	0.155093	8		7	12.8821	0.853268	8	14.6387	0.599498	8	13.5271	0.518228	8	14.5087	0.685715	8			4	1.503	0.312	0.532	0.703			4	1.865	0.361
section5	183	170	0.928962			5.54012	0.222253	0.110373	0.600701		14	1.05025	0.135303	8	1.36425	0.148383	8	1.018	0.130069	8	1.44575	0.163437	8		14	12.505	0.613484	8	14.8235	0.610788	8	11.9925	0.630728	8	14.8063	0.381903	8			5	1.602	0.24	0.703	0.49			5	0.814	0.24
section6	344	277	0.805233			2.60412	0.006463	0.101838	0.709986		21	0.575	0.0674116	8	1.54188	0.153981	8	0.666875	0.192832	8	1.42138	0.149659	8		21	10.1575	0.791325	8	15.08	0.496495	8	10.5208	0.789417	8	13.81	0.656908	8			6	1.932	0.18	0.532	0.483			6	1.571	0.125
			0.886399			2.18282	0.086344	0.35198	5.16222		28	0.604125	0.0760003	8	1.375	0.137332	8	0.770875	0.120449	8	1.531	0.144102	8		28	11.3862	0.574331	8	14.4812	0.636484	8	10.53	0.569309	8	13.4488	0.572206	8			7	2.184	0.24	0.703	0.703			7	1.124	0.361
						0.542797	0.070896	0.186151	0.043893		35	0.728	0.145714	8	1.59838	0.175008	8	0.62775	0.106685	8	1.531	0.144102	8		35	9.52708	0.832347	8	13.7825	0.493941	8	10.2538	0.711645	8	13.5862	0.728413	8			8	1.065	0.24	0.74	0.839			8	1.31	0.361
						1.01254	1.58828	0.354268	5.58562		42	0.6065	0.0783228	8	1.29525	0.135596	8	0.65725	0.0954805	8	1.33038	0.143401	8		42	10.3708	0.701891	8	13.9388	0.741647	8	10.4679	0.585311	8	13.0887	0.589168	8
						0.863143	3.2274	0.112601	0.071971
						0.965713	1.43385	0.093355	0.172529
[truncated: 86 more columns]

## Sheet: Fig 7
Fig 7C	Chrna4	Chrna4+CaMKII			Fig 7D	EGFP		Chrna4			Fig 7E		Chrna4-eGFP-L			eGFP-L			Chrna4-eGFP-R			eGFP-R			Fig 7F		Chrna4-eGFP-L			eGFP-L			Chrna4-eGFP-R			eGFP-R			Fig 7G	mouse#	eGFP-saline	eGFP-DHBE	Chrna4-saline	Chrna4-DHBE		Fig 7H	mouse#	eGFP-saline	eGFP-DHBE
section1	142	131	0.922535		folds of Gapdh	a4	a7	a4	a7		PWT	mean	SEM	n	mean	SEM	n	mean	SEM	n	mean	SEM	n		PWL	mean	SEM	n	mean	SEM	n	mean	SEM	n	mean	SEM	n		EGFP	1	1.31	1.571	0.74	1.651		Ipsi-PWT	1	1.602	1.503
section2	86	82	0.953488		Vglut2-sham	1.07423	1.42431	15.2628	1.50076		0	1.45388	0.169337	8	1.44712	0.172048	8	1.513	0.158428	8	1.26087	0.101658	8		0	12.4925	0.87097	8	13.08	0.58812	8	13.2175	0.680152	8	14.4125	0.734034	8		Contra-PWT	2	1.166	1.999	0.943	1.503			2	2.184	1.124
section3	181	156	0.861878			0.775547	1.34884	18.1398	1.33584		3	1.198	0.124781	8	1.267	0.0849567	8	1.30212	0.108087	8	1.29287	0.162634	8		3	12.1212	0.622574	8	12.6675	0.72407	8	12.3338	0.486753	8	12.82	0.406224	8			3	1.602	1.503	1.065	2.535			3	1.31	1.932
section4	123	110	0.894309			0.393292	2.42275	10.3348	1.02914		7	1.38862	0.112404	8	1.582	0.142186	8	1.233	0.149258	8	1.34937	0.107855	8		7	14.7363	0.672243	8	13.1025	0.571976	8	12.7338	0.497246	8	13.5625	0.571891	8			4	0.814	1.033	0.839	2.667			4	1.124	2.784
section5	81	71	0.876543			0.48144	0.499608	18.593	1.07923		14	1.50925	0.135385	8	1.20612	0.109831	8	1.17413	0.182714	8	1.2055	0.114601	8		14	12.41	0.509797	8	13.2363	0.563243	8	12.1937	0.831204	8	11.6825	0.559154	8			5	1.065	2.118	1.221	1.033			5	0.671	1.033
section6	113	112	0.99115			1.85384	0.274255	6.87349	3.38947		21	1.12512	0.129146	8	1.22713	0.147176	8	1.54125	0.105391	8	1.43588	0.172524	8		21	13.725	0.808522	8	13.425	0.593816	8	13.59	0.940139	8	12.495	0.392187	8			6	1.221	2.294	1.257	1.426			6	1.571	1.033
section7	106	101	0.95283			0.821044	1.59026	12.1851	0.753129		28	1.38062	0.119708	8	1.295	0.119722	8	1.00925	0.100393	8	1.34575	0.148743	8		28	12.5962	0.684082	8	12.575	0.537763	8	14.4637	0.640148	8	13.7538	0.572544	8			7	2.184	2.294	0.662	2.535			7	2.184	1.426
			0.921819			0.821044	0.282326	14.1582	0.922935		35	1.1625	0.130603	8	1.44325	0.179566	8	1.00762	0.137114	8	1.56387	0.184993	8		35	12.6075	0.466869	8	13.4537	0.643153	8	13.2863	0.567441	8	13.7375	0.410173	8			8	2.184	2.074	1.033	2.535			8	1.865	2.074
						5.07259	3.4924	15.2396	1.63238		42	0.992375	0.0904708	8	1.398	0.121989	8	1.16512	0.0434472	8	1.3385	0.170345	8		42	10.805	0.48229	8	13.575	0.720518	8	11.2775	0.513001	8	14.4375	0.671368	8
[truncated: 78 more columns]

## Sheet: Fig 8
Fig. 8C	Chrna7	Chrna7+CaMKII			Fig 8D	eGFP		Chrna7			Fig 8E		Chrna7-Contra			Chrna7-Ipsi			EYFP-Contra			eYFP-Ipsi			Fig 8F		Chrna7-Contra			Chrna7-Ipsi			eYFP-Contra			eYFP-Ipsi			Fig. 8G	mouse#	eGFP-saline	eGFP-MLA	Chrna7-saline	Chrna7-MLA		Fig. 8H	mouse#	eGFP-saline	eGFP-MLA
section1	34	26	0.764706		folds of Gapdh	a4	a7	a4	a7		0	1.19188	0.0983361	8	1.35825	0.138872	8	1.326	0.105082	8	1.34013	0.165263	8		0	14.3275	0.272899	8	14.3938	0.590961	8	13.6762	0.644875	8	13.53	0.383219	8		Contra-PWT	1	1.166	1.503	1.602	2.525		Ipsi-PWT	1	1.426	0.814
section2	91	81	0.89011		Vglut2-sham	4.23633	6.25655	0.822479	28.2514		3	1.44675	0.135511	8	1.48525	0.131907	8	1.3145	0.153783	8	1.34875	0.100963	8		3	13.6125	0.661291	8	13.27	0.384954	8	12.5587	0.715827	8	12.1962	0.460938	8			2	1.865	1.479	1.257	2.184			2	1.31	0.814
section3	118	108	0.915254			6.45149	2.88292	1.47696	30.1484		7	1.33075	0.123505	8	1.43162	0.104352	8	1.14325	0.102139	8	1.31875	0.110516	8		7	11.605	0.285657	8	13.78	0.554021	8	12.43	0.726026	8	12.0712	0.642441	8			3	0.814	0.814	1.073	2.535			3	0.943	1.602
section4	103	90	0.873786			0.136737	0.080529	2.91505	47.5484		14	1.36738	0.194988	8	1.25388	0.123876	8	1.58137	0.128167	8	1.28588	0.110777	8		14	14.2413	0.529371	8	11.9612	0.565567	8	14.3475	0.66723	8	14.4162	0.73758	8			4	0.839	1.865	1.932	1.808			4	0.671	1.033
section5	127	104	0.818898			0.301196	0.013169	2.22088	30.4117		21	1.36375	0.143508	8	1.25788	0.0804073	8	1.48937	0.124578	8	1.40175	0.126864	8		21	12.4012	0.265245	8	12.865	0.501644	8	13.4588	0.559092	8	13.78	0.799877	8			5	1.033	1.932	1.221	2.535			5	0.814	1.865
section6	89	72	0.808989			8.0646	19.4975	3.84122	69.7636		28	1.3335	0.118819	8	1.06963	0.0619435	8	1.2885	0.152218	8	1.3165	0.167181	8		28	12.6913	0.883642	8	13.2275	0.641696	8	13.5525	0.298531	8	14.6025	0.554146	8			6	1.865	2.074	1.257	1.033			6	1.932	1.651
section7	83	71	0.855422			0.212386	0.651337	1.4294	50.4917		35	1.361	0.146107	8	1.45875	0.161943	8	1.72913	0.0955846	8	1.19825	0.0942553	8		35	12.15	0.432431	8	12.76	0.392392	8	12.6175	0.582656	8	13.1862	0.507135	8			7	1.602	1.196	0.839	1.124			7	1.571	1.933
section8	82	72	0.878049			3.69212	6.67207	0.774503	51.4165		42	1.41837	0.175613	8	1.39512	0.0719468	8	1.6835	0.143563	8	1.16825	0.0900285	8		42	12.1312	0.570875	8	13.7338	0.545252	8	14.1192	0.695526	8	13.395	0.523187	8			8	1.124	1.124	1.487	3			8	1.865	1.196
section9	73	60	0.821918			0.140484	0.61698	0.912114	39.3827
section10	73	63	0.863014
			0.849014
[truncated: 78 more columns]

## Sheet: S1 Fig
S1D Fig (slice=5)
% total inputs	ACbC	ACbsh	mPFC	ACC	PIC	PVA	BLA	CeA	Re	PV	MD	BLP	STN	PF	SNC	VTA	PPTg	DR	LS	PB	VP
Mean	8.862	7.794	2.747	1.504	3.815	4.348	2.039	3.799	1.79	3.99	5.863	4.684	4.887	6.729	2.104	2.994	1.358	2.334	0.7658	1.035	2.247
SEM	1.926	1.643	0.3738	0.2034	0.4791	0.544	0.3309	0.6065	0.1975	0.7701	1.158	0.2838	0.6908	1.318	0.4454	0.3795	0.223	0.1917	0.2709	0.1827	0.1154
S1E Fig
Inputs neurons/mm2	ACbC	ACbsh	mPFC	ACC	PIC	PVA	BLA	CeA	Re	PV	MD	BLP	STN	PF	SNC	VTA	PPTg	DR	LS	PB	VP
Mean	286.1	306.1	96.8	76.87	67.38	165.4	125.6	219.2	107.9	395.2	293.4	156	283.8	295.2	103.7	83.8	38.37	79.61	80.85	60.8	118.8
SEM	25.92	43.63	8.9	7.145	7.135	21.55	14.18	26.82	7.119	40.25	31.77	11.71	28.35	34.25	11.82	6.679	2.852	7.472	12.73	9.257	9.529

## Sheet: S2 Fig
S2E Fig-left			S2E Fig-right	20Hz		S2F Fig	TTX- 4AP-	TTX+4AP+			S2H Fig
Amplitude	80.69		Paired-pulse	0.328455		Amplitude	56.34	30			Response ratio(n=10)	5 Hz	10 Hz	15 Hz	20 Hz
	67.44			0.980538			29.85	28			Mean	96	90	78.3333	10
	40.89			0.718435			157	173			SEM	2.66667	5.7735	11.0805	0
	96.92			0.218272			227	208
	258			0.098168			112	176
	101.67			0.231932			93.63	91
	99			1.56549			70.31	119
	59.94			0.701476			59.51	76
	85.39			0.713568
	124.51			0.289315
	269			0.480972
	72.45			0.566324
	64.39			0.359799
	89.54			1.45869
	126.33			0.446695
	85.51			0.596369
	100.65			0.309736
	85.58			0.531339
	75.62			0.666667
	93.02			0.657143
	157			1.10526
	227			0.785714
				0.526012
				0.572115
				0.431818

[truncated: 17 more sheets: S3 Fig, S4 Fig, S5 Fig, S6 Fig, S7 Fig, S8 Fig, S9 Fig, S10 Fig, S11 Fig, S12 Fig, S13 Fig, S14 Fig, S15 Fig, S16 Fig, S17 Fig, S18 Fig, S19 Fig]
